# Supplementary material for: Fish Intake May Affect Brain Structure and Improve Cognitive Ability in Healthy People
Source: Front Aging Neurosci. 2020 Mar 20;12:76. doi: 10.3389/fnagi.2020.00076 (PMC7103640; doi:10.3389/fnagi.2020.00076)
Supplement: TABLE S1 — Data used for regression analyses. [file Table_1.XLS]

## Sheet: Sheet1
ID	MCI Screen	GM	FA	Age	Sex	BMI	Length of education	Annual income	Tenure	Depression	Management	Special/Technical	Office worker	Sales	Service	Security	Production	Transportation	Unemployed	Fish Intake	Fish Intake (times per week)
1	66.93	105.29	99.8638	37	1	19.66	16	4	7	1	0	0	0	1	0	0	0	0	0	32.02	1
2	80.07	88.1365	91.1029	52	1	23.46	14	8	7	0	0	1	0	0	0	0	0	0	0	22.78	1
3	64.23	103.766	100.974	54	1	22.86	12	13	6	0	1	0	0	0	0	0	0	0	0	36.63	2
4	65.22	100.674	99.1362	41	1	28.4	14	9	4	0	0	0	0	1	0	0	0	0	0	117.15	2
5	82.51	103.528	103.859	45	1	21.38	16	8	5	0	0	0	1	0	0	0	0	0	0	49.38	1
6	77.51	102.343	97.9825	46	1	21.48	16	12	6	0	0	1	0	0	0	0	0	0	0	36.51	1
7	75.63	107.408	96.1227	36	1	24.69	16	10	7	0	1	0	0	0	0	0	0	0	0	21.92	0
8	73.93	102.761	95.0047	39	1	27.77	14	1	4	0	0	0	0	0	0	0	0	0	1	31	0
9	72.75	100.514	95.9874	59	1	27.13	17	6	4	0	1	0	0	0	0	0	0	0	0	62.98	3
10	88.7	95.4027	98.4691	37	1	24.22	16	5	5	0	0	0	0	1	0	0	0	0	0	34.07	2
11	89.16	100.848	98.7977	33	1	30.63	16	10	5	0	0	0	0	0	1	0	0	0	0	121.25	3
12	76.61	105.44	95.6498	49	1	26.78	12	9	5	0	0	1	0	0	0	0	0	0	0	112.08	3
13	65.6	95.8996	97.2492	49	1	24.62	15	12	6	0	0	1	0	0	0	0	0	0	0	31.63	2
14	70.39	100.275	95.923	40	2	20.25	12	5	3	0	0	0	0	1	0	0	0	0	0	56.74	3
15	79.01	101.785	96.272	45	1	16.99	13	5	7	1	0	0	0	0	0	0	0	1	0	21.76	0
16	70.64	97.6096	95.4275	48	1	26.33	16	10	5	0	0	1	0	0	0	0	0	0	0	91.57	3
17	66.87	89.3015	92.7705	54	1	24.22	17	8	5	0	0	0	1	0	0	0	0	0	0	32.35	1
18	74.46	98.2435	101.271	52	1	22.2	12	13	6	0	0	1	0	0	0	0	0	0	0	28.93	2
19	77.05	106.152	91.345	37	2	20.83	16	4	7	0	0	0	0	0	1	0	0	0	0	0	0
20	70.84	104.06	96.5511	41	2	22.94	14	10	6	0	0	0	1	0	0	0	0	0	0	34.47	1
21	65.53	104.229	98.4401	35	2	21.64	17	2	5	0	0	0	0	1	0	0	0	0	0	43.87	2
22	55.54	100.238	93.5172	55	2	19.81	14	9	5	0	0	0	1	0	0	0	0	0	0	43.04	1
23	65.24	102.14	97.9747	54	2	23.26	12	2	6	0	0	0	0	0	0	0	1	0	0	53.13	2
24	66.18	89.8273	96.6175	57	2	22.27	14	3	4	0	0	0	0	0	1	0	0	0	0	44.86	2
25	79.62	104.633	97.2403	37	2	18.19	16	6	4	0	0	1	0	0	0	0	0	0	0	18.27	0
26	71.55	105.914	97.2571	32	1	27.4	20	9	2	0	0	0	0	0	0	0	1	0	0	26.8	0
27	64.73	98.0036	94.1112	54	2	25.08	14	4	5	0	0	0	1	0	0	0	0	0	0	30.02	2
28	82.78	103.442	100.911	52	2	17.6	16	3	5	1	0	0	0	1	0	0	0	0	0	10.93	0
29	73.31	99.4513	96.0822	55	2	21.23	14	3	3	0	0	0	1	0	0	0	0	0	0	37.35	1
30	65.21	96.0093	100.196	55	2	25.31	14	8	6	0	0	0	1	0	0	0	0	0	0	53.78	3
31	68.08	90.5251	95.8286	54	2	22.66	14	9	5	0	0	0	0	1	0	0	0	0	0	42.32	0
32	69.03	107.939	95.6902	47	2	21.34	14	4	5	0	0	0	1	0	0	0	0	0	0	43.25	1
33	76.16	91.9242	93.1719	46	1	26.87	18	2	5	0	0	0	0	0	0	0	0	0	1	45.22	1
34	76	108.072	99.5356	48	2	20.2	14	3	4	0	0	1	0	0	0	0	0	0	0	31.42	1
35	87.6	110.518	101.616	38	1	24.98	16	5	4	1	0	0	1	0	0	0	0	0	0	34.75	1
36	63.22	99.4494	96.9173	51	1	19.72	14	9	5	0	0	0	1	0	0	0	0	0	0	35.92	1
37	60.03	92.26	93.0582	50	1	25.47	12	10	6	0	0	1	0	0	0	0	0	0	0	24.69	2
38	72.26	101.516	98.9728	56	2	21.51	14	7	5	0	0	0	0	0	1	0	0	0	0	55.89	3
39	83.87	93.8761	101.443	49	2	22.38	14	2	4	0	0	1	0	0	0	0	0	0	0	50.9	3
40	77.07	97.6201	96.2601	49	2	19.31	14	3	7	0	0	0	1	0	0	0	0	0	0	42.79	1
41	66.5	99.59	95.853	57	2	24.82	12	4	5	0	0	0	0	0	1	0	0	0	0	16.59	1
42	80.95	110.816	97.9285	44	2	24.39	14	3	7	0	0	1	0	0	0	0	0	0	0	34.82	2
43	90.05	96.1737	104.587	41	2	24.8	16	8	4	0	0	1	0	0	0	0	0	0	0	64.53	2
44	76.36	97.1786	99.9012	47	1	24.07	16	11	5	0	0	0	0	1	0	0	0	0	0	51.15	2
45	69.89	97.5181	95.8379	55	2	20.69	14	6	5	0	0	0	0	1	0	0	0	0	0	11.39	1
46	60.77	96.6661	94.298	48	1	19.99	12	10	5	0	0	0	1	0	0	0	0	0	0	0	0
47	78.53	97.3065	95.5032	43	2	21.21	16	4	5	0	0	0	1	0	0	0	0	0	0	35.33	2
48	71.01	101.293	88.4539	37	1	27.48	14	5	4	0	0	0	0	0	1	0	0	0	0	0	0
49	78.4	94.4378	95.0733	50	1	21.97	17	7	6	0	0	1	0	0	0	0	0	0	0	15.3	0
50	81.12	101.353	98.34	41	2	17.53	16	6	4	0	0	0	1	0	0	0	0	0	0	69.35	2
51	78.87	106.504	95.8124	45	2	25	16	2	5	0	0	0	0	0	0	0	0	0	1	31.38	1
52	73.02	107.009	100.581	45	2	20.7	16	6	6	0	0	0	1	0	0	0	0	0	0	51.44	2
53	84.43	97.5116	99.4182	39	2	24.01	16	1	3	0	0	0	0	1	0	0	0	0	0	22.41	1
54	84.48	109.283	96.3843	37	2	16.44	17	4	5	0	0	0	0	0	1	0	0	0	0	45.45	3
55	70.9	103.547	97.1756	51	2	21.91	16	4	4	0	0	0	0	0	1	0	0	0	0	39.46	2
56	65.26	95.8511	96.7037	58	2	18.9	12	4	5	0	0	0	1	0	0	0	0	0	0	45.91	3
57	61.72	101.147	87.1534	51	1	21.05	12	6	5	0	0	0	0	0	1	0	0	0	0	25.65	0
58	74.16	92.9101	98.9164	52	2	18.18	12	6	5	0	0	0	0	1	0	0	0	0	0	7.68	0
59	67.99	95.4315	88.6244	50	1	24.28	16	13	6	0	0	0	1	0	0	0	0	0	0	42.94	3
60	82.57	112.299	98.2036	42	2	18.36	14	2	4	0	0	0	1	0	0	0	0	0	0	35.73	1
61	87.77	104.036	101.118	31	2	19.38	16	1	4	0	0	0	0	0	1	0	0	0	0	54.03	2
62	79.68	96.7252	93.8862	44	2	18.01	14	2	6	0	0	0	1	0	0	0	0	0	0	72.66	2
63	74.34	95.2763	98.1169	46	1	22.97	16	10	6	0	0	0	0	0	0	1	0	0	0	51.56	1
64	84.6	102.919	97.6815	36	2	20.09	16	8	4	0	0	1	0	0	0	0	0	0	0	57.49	3
65	70.69	103.75	90.4668	46	2	18.52	14	3	5	0	0	0	1	0	0	0	0	0	0	45.65	1
66	66.69	105.124	94.5713	47	2	19.82	14	7	6	1	0	0	1	0	0	0	0	0	0	83.64	3
67	67.82	90.6483	90.5968	50	2	21.35	14	10	4	0	0	1	0	0	0	0	0	0	0	0	0
68	69.59	91.4057	97.2456	46	1	21.16	16	8	7	1	0	1	0	0	0	0	0	0	0	47.73	2
69	71.92	103.529	90.1743	57	2	21.88	14	2	3	0	0	0	1	0	0	0	0	0	0	60.47	2
70	85.03	101.353	95.1113	30	1	25.6	21	4	7	1	0	1	0	0	0	0	0	0	0	0	0
71	69.57	98.4586	101.267	57	1	18.83	16	10	6	0	0	0	1	0	0	0	0	0	0	106.28	3
72	85.47	86.798	96.76	51	1	35.59	16	15	5	0	1	0	0	0	0	0	0	0	0	41.85	1
73	75.23	108.316	96.7586	44	2	20.7	14	6	5	0	0	0	1	0	0	0	0	0	0	36.02	1
74	65.41	95.3481	95.8077	56	2	17.22	14	8	5	0	0	1	0	0	0	0	0	0	0	53.33	1
75	69.41	96.4651	101.63	50	2	20.83	14	4	5	0	0	0	1	0	0	0	0	0	0	41.46	1
76	71.63	94.3376	91.832	41	1	29.4	16	7	7	0	0	0	1	0	0	0	0	0	0	19.36	0
77	73.61	103.08	98.1829	46	2	19.6	16	2	4	0	0	0	1	0	0	0	0	0	0	24.58	2
78	71.85	91.7014	95.9802	52	1	25.31	16	15	6	0	0	0	0	1	0	0	0	0	0	115.77	3
79	76.17	102.83	94.2096	37	1	24.04	18	7	4	0	0	0	0	0	0	0	0	1	0	17.95	0
80	71.98	103.336	93.3361	53	2	20.83	14	3	6	0	0	1	0	0	0	0	0	0	0	21.16	0
81	83.4	101.832	100.818	42	2	25.89	14	3	7	0	0	0	1	0	0	0	0	0	0	26.91	0
82	70.35	98.6313	96.7259	56	2	22.77	14	3	6	0	0	0	1	0	0	0	0	0	0	35.76	1
83	78.12	99.4137	100.879	50	1	20.15	12	8	6	1	0	0	0	0	1	0	0	0	0	17.53	1
84	74.06	106.375	96.2301	50	2	22.13	14	4	5	0	0	0	0	0	1	0	0	0	0	12.21	0
